# Supplementary material for: Comparative Transcriptome Analysis of Fetal Skin Reveals Key Genes Related to Hair Follicle Morphogenesis in Cashmere Goats
Source: PLoS One. 2016 Mar 9;11(3):e0151118. doi: 10.1371/journal.pone.0151118 (PMC4784850; doi:10.1371/journal.pone.0151118)
Supplement: S1 Table — (XLSX) [file pone.0151118.s007.xlsx]

## Sheet: S1 Table
S1 Table. List of primers for qPCR
GeneID	Gene	Forward primer (5’–3’)	Reverse primer (5’–3’)
XM_005678460.1	cytochrome P450 4X1-like	ATCCCAAGTCCAGATTCCTG	CGACGAACGATTTCAAGGTA
XM_005680084.1	HOXC13	AAAGCCTTGCGCTTATCACT	CTGGGATAGAAGGCGAACTC
XM_005700001.1	cystatin-M	CACGTAGACCTCACCACCTG	TCATGCTTTAGAAGCTGGGA
XM_005694166.1	TRPV3	AAGGCCGAGATCCTGAAGTA	GTGAACTTCCTGGACAGGCT
XM_005690376.1	MYOG	GCAAGAGGAAGTCGGTGTCT	CTCGAAGGCTTCATTCACCT
XM_005676951.1	DNER	CTCTGTGACCCAGGCTATCA	GACAGCTGACATTAGCGCAT
XM_005684468.1	PRSS35	TTGAGGCAGACGCTAAGATG	TCTTCCAGGTCAGAAAGGCT
XM_005677530.1	Brevican	TTCAACGTCTACTGCTTCCG	TTCAGTTCCTCCAGGGTCTC
XM_005694067.1	ACTB	TCTGGCACCACACCTTCTAC	TCTTCTCACGGTTGGCCTTG
